# Supplementary material for: Rvb1/Rvb2 proteins couple transcription and translation during glucose starvation
Source: eLife. 2022 Sep 15;11:e76965. doi: 10.7554/eLife.76965 (PMC9531950; doi:10.7554/eLife.76965)
Supplement: Figure 1—source data 1. — Rvb1/Rvb2 are identified as potential co-transcriptional-loaded protein factors on alternative glucose metabolism genes. (B) Fold change and p-values for each data point in Figure 1B. (C) Fold change and p-values for each data point with p-value<0.05 in GLC3 vs. HSP comparison. [file elife-76965-fig1-data1.zip › source_data_Fig1B.csv]

	Protein factors	FC GLC3 over HSP	FC GLC3 over CRAPome	P-value
1	STE20	4.03	12.75	0.004288783
2	RVB1	6.32	20.71	0.020706378
3	RPP2A	4.77	1.46	0.041949013
4	RPS12	4.65	0.61	0.047362822
5	GPM1	4.14	0.19	0.070819362
6	RPN12	4.06	8.95	0.098185909
7	MET6	6.49	14.26	0.117083682
8	RPS20	5.36	1	0.162556869
9	ARB1	4.97	8.84	0.203509844
10	NOP58	4.41	0.24	0.226752632
11	EDE1	5.39	17.65	0.283028914
12	KAP123	4.52	1.14	0.293371387
13	TEF4	3.65	0.68	0.025483279
14	MET17	3.5	4.53	0.191557533
15	RPN10	3.49	9.7	0.063617426
16	TUB3	3.44	2.97	0.221271271
17	RPN7	3.41	10.13	0.184062056
18	RPN3	3.32	6.45	0.017754054
19	RKR1	3.32	5.99	0.079886574
20	ADO1	3.29	1.2	0.424846069
21	HSP60	3.27	3.56	0.028884717
22	PDC6	3.24	0.21	0.132974649
23	PMA1	3.24	0.74	0.426285892
24	RPN2	3.21	5.66	0.069505418
25	UBI4	3.2	4.23	0.491271238
26	RPL40A;RPL40B	3.2	4.23	0.491271238
27	RPL40A;RPL40B	3.2	4.23	0.491271238
28	RPL18A;RPL18B	3.15	1.38	0.009545284
29	RPL18A;RPL18B	3.15	1.38	0.009545284
30	IPP1	3.15	0.51	0.091894407
31	SEC31	3.15	7.39	0.105575856
32	FET4	3.12	7.97	0.259790926
33	GDH1	3.12	7.97	0.41144829
34	HSC82	3.09	0.47	0.181862117
35	LYS20	3.06	3.22	0.160457892
36	PDC1	3	0.11	0.186100688
37	RPT4	2.97	5.5	0.088503348
38	TAL1	2.95	0.77	0.04350484
39	YLR227W-B	2.91	1.25	0.364950948
40	YPR158C-D	2.91	1.25	0.364950948
41	YJR027W	2.91	1.25	0.364950948
42	YOL103W-B	2.91	1.31	0.418094505
43	YHR214C-B	2.91	1.25	0.418094505
44	YPR137C-B	2.91	1.25	0.418094505
45	YPR158W-B	2.91	1.25	0.418094505
46	YML039W	2.91	1.25	0.418094505
47	YER138C	2.91	1.25	0.418094505
48	YML045W	2.91	1.25	0.418094505
49	YPR137C-B	2.91	1.25	0.418094505
50	HSP82	2.9	0.51	0.215073322
51	PSA1	2.86	0.45	0.047647697
52	ARF1	2.86	0.92	0.255617678
53	SUT1	2.83	3.91	0.136114201
54	ARG5,6	2.82	3.9	0.293187242
55	DED81	2.74	2.62	0.016579063
56	TMA19	2.74	0.32	0.072708525
57	YDR365W-B	2.74	1.15	0.399374242
58	PMA2	2.74	0.66	0.399374242
59	YDR316W-B	2.74	1.15	0.44944222
60	YLR157C-B	2.74	1.15	0.44944222
61	YDR365W-B	2.74	1.15	0.44944222
62	YDR098C-B	2.74	1.15	0.44944222
63	YGR038C-B	2.74	1.15	0.44944222
64	YPL257W-B	2.74	1.15	0.44944222
65	YDR210C-D	2.74	1.15	0.44944222
66	ARO8	2.7	6.47	0.057091735
67	RPS21A	2.7	1.49	0.080430301
68	CPA2	2.7	6.47	0.299125701
69	RPL21A	2.62	0.62	0.371849174
70	RPL21B	2.62	0.62	0.371849174
71	RPT2	2.6	4.24	0.128402259
72	AAT2	2.58	7.08	0.003424739
73	TIF6	2.58	7.08	0.058293027
74	ALD6	2.56	0.71	0.214385465
75	TUP1	2.53	5.17	0.105186991
76	CAM1	2.53	3.22	0.105186991
77	RPN13	2.53	5.17	0.241201793
78	ILS1	2.5	1.27	0.21723597
79	RPL13A	2.48	0.74	0.252985018
80	RPL13B	2.48	0.65	0.252985018
81	YHB1	2.41	3.92	0.00955577
82	RPS26A	2.41	0.25	0.092899157
83	RPS26B	2.41	0.25	0.092899157
84	YAR009C	2.41	6.29	0.300148567
85	OLA1	2.41	1.51	0.300148567
86	LYS21	2.4	2.38	0.19602603
87	PAB1	2.37	1.2	0.015418379
88	CDC19	2.36	0.33	0.037965507
89	RVS161	2.36	3.41	0.15236186
90	IDH1	2.36	3.41	0.228210996
91	GUS1	2.36	1.07	0.260098266
92	SAR1	2.36	1.54	0.326171862
93	DBP5	2.36	3.41	0.358004516
94	NMD3	2.29	5.83	0.063897231
95	CYS3	2.29	1.17	0.063897231
96	ADH5	2.29	0.4	0.168163954
97	YMR045C	2.29	5.83	0.415834856
98	YBL005W-B	2.29	5.83	0.415834856
99	YJR029W	2.29	0.86	0.463727024
100	YER160C	2.29	0.86	0.463727024
101	YMR050C	2.29	0.86	0.463727024
102	YER160C	2.29	0.86	0.463727024
103	YBR012W-B	2.29	0.86	0.463727024
104	YGR161C-D	2.29	0.86	0.463727024
105	YOR142W-B	2.29	0.86	0.463727024
106	YGR027W-B	2.29	0.86	0.498619079
107	RPP0	2.27	0.51	0.091296749
108	RPS17A	2.27	0.75	0.141271715
109	RPS17B	2.27	0.75	0.141271715
110	YEF3	2.26	0.39	0.458497337
111	ARX1	2.24	5.39	0.098960184
112	MCM2	2.24	3.76	0.157792848
113	SEC21	2.24	4.64	0.395167413
114	RPL25	2.22	0.9	0.080988879
115	URA2	2.22	2.68	0.109655436
116	CYS4	2.22	2.39	0.238164565
117	RPS16A;RPS16B	2.17	0.44	0.438147449
118	RPS16A;RPS16B	2.17	0.44	0.438147449
119	RPS2	2.16	0.17	0.159993379
120	RPL16B	2.16	0.94	0.189392815
121	GDE1	2.13	3.26	0.222569444
122	TRR1	2.12	5.31	0.007521225
123	ILV3	2.12	3.31	0.007521225
124	ECM33	2.12	5.31	0.026964706
125	NPL3	2.12	5.31	0.026964706
126	PGI1	2.12	0.22	0.026964706
127	AHP1	2.12	0.22	0.026964706
128	RPC40	2.12	5.31	0.132974649
129	HOR2	2.12	0.49	0.27281707
130	DED1	2.12	0.6	0.303046861
131	YDR261C-D	2.12	0.79	0.431929656
132	RPS8A;RPS8B	2.11	0.94	0.06067554
133	RPS8A;RPS8B	2.11	0.94	0.06067554
134	GND1	2.08	0.21	0.122442925
135	YBL100W-B	2.08	4.31	0.16494657
136	YDR034C-D	2.08	4.31	0.269529969
137	YOR343W-B	2.08	4.31	0.321452058
138	YLR410W-B	2.08	4.31	0.410092083
139	YFL002W-A;YGR161W-B	2.08	4.31	0.410092083
140	YFL002W-A;YGR161W-B	2.08	4.31	0.410092083
141	YCL019W	2.08	4.31	0.410092083
142	YDR210W-B	2.08	4.31	0.410092083
143	YOR192C-B	2.08	4.31	0.410092083
144	YFL002W-A;YGR161W-B	2.08	4.31	0.410092083
145	RVB2	2.07	3.53	0.184378913
146	RPS19A	2.05	0.76	0.145641168
147	RPS19B	2.05	0.76	0.145641168
148	RPP2B	2.04	1.35	0.064683155
149	ARG1	2	2.97	0.191557533
150	THS1	2	0.69	0.191557533
151	NOP56	2	0.05	0.231082052
152	RPG1	1.98	2.91	0.217530505
153	ACC1	1.98	2.81	0.25945617
154	RPC19	1.95	4.72	0.003694496
155	APT1	1.95	4.72	0.003694496
156	BAT1	1.95	1.32	0.003694496
157	BBC1	1.95	4.72	0.030013721
158	DLD3	1.95	4.72	0.176186948
159	CAB3	1.91	2.84	0.136114201
160		1.91	2.84	0.136114201
161	ATP2	1.91	1.77	0.136114201
162	SSE2	1.91	0.56	0.136114201
163	SOD1	1.91	0.27	0.136114201
164	FUR1	1.91	2.84	0.162271126
165	PRE9	1.91	2.84	0.162271126
166	HFA1	1.91	2.84	0.162271126
167	ECM10	1.91	2.84	0.162271126
168	MRT4	1.91	2.41	0.162271126
169	DDR48	1.91	2.84	0.387997851
170	SSE1	1.86	1.02	0.146086647
171	MCM6	1.85	2.99	0.49656328
172	RPL6B	1.84	0.31	0.2224859
173	SET5	1.83	2.74	0.136114201
174	RPL37A	1.83	2.74	0.136114201
175	SEC53	1.83	2.74	0.165197195
176	CDC60	1.83	1.24	0.165197195
177	VAS1	1.83	1.02	0.165197195
178	ASN2	1.83	1.71	0.206610099
179	PNO1	1.83	2.74	0.25720275
180	HSP10	1.83	0.8	0.25720275
181	GSP1	1.83	0.24	0.408053976
182	GSP2	1.83	0.24	0.408053976
183	SWR1	1.83	2.74	0.486278226
184	RPT3	1.8	2.47	0.183254702
185	VMA2	1.8	1.61	0.18345448
186	PIL1	1.79	2.52	0.001593878
187	NIP1	1.79	2.29	0.058293027
188	SSZ1	1.79	0.41	0.058293027
189	GCD11	1.79	2.21	0.149265106
190	YNL284C-B	1.79	2.52	0.40647479
191	MOT1	1.79	4.04	0.407428402
192	RPL22A	1.77	0.47	0.211590248
193	ASC1	1.74	0.38	0.363518741
194	VID27	1.72	2.61	0.37640973
195	NSR1	1.72	2.62	0.406250564
196	FAS1	1.71	1.78	0.068139554
197	RPN9	1.7	2.15	0.223026738
198	YHR020W	1.68	1.51	0.254893432
199	HOM2	1.67	2.49	0.136114201
200	SPT16	1.67	2.49	0.136114201
201	STI1	1.67	2.49	0.174455469
202	ASN1	1.67	1.55	0.174455469
203	ARC1	1.67	1.13	0.174455469
204	DPS1	1.67	2.49	0.231082052
205	RPL11A	1.67	0.81	0.256240545
206	RPL11B	1.67	0.81	0.256240545
207	GUA1	1.67	1.55	0.297811987
208	DBP2	1.67	2.49	0.421745578
209	CMD1	1.67	0.84	0.460487839
210	MEC1	1.66	1.91	0.449739451
211	RPS7B	1.65	0.36	0.136609832
212	RPB3	1.64	2.66	0.116693878
213	RNH202	1.63	2.51	0.04755936
214	PRE2	1.62	3.23	0.03140435
215	PUP2	1.62	3.23	0.03140435
216	IDH2	1.62	2.02	0.03140435
217	ERG10	1.62	2.02	0.03140435
218	GRS1	1.62	3.23	0.063617426
219	RPA12	1.62	2.78	0.063617426
220	TRP5	1.62	3.23	0.255617678
221	MLC1	1.62	3.23	0.255617678
222	MCM7	1.62	2.78	0.290644411
223	EFB1	1.62	0.32	0.35438504
224	FAA4	1.62	3.23	0.397994986
225	HEF3	1.62	0.39	0.417085062
226	VMA5	1.62	3.23	0.486184223
227	ARF2	1.62	0.5	0.486184223
228	RPO21	1.59	2.29	0.183888411
229	RPL12A;RPL12B	1.59	1.25	0.189970246
230	RPL12A;RPL12B	1.59	1.25	0.189970246
231	CCT6	1.57	2.27	0.089383886
232	TUB1	1.57	1.18	0.26055252
233	RPL36B	1.57	0.4	0.495661985
234	RPA34	1.56	1.65	0.245710437
235	EFT1;EFT2	1.55	0.37	0.215531179
236	RPS31	1.54	0.72	0.40282134
237	ADH1	1.51	0.18	0.117786031
238	BGL2	1.5	2.21	0.136114201
239	SCL1	1.5	2.21	0.136114201
240	GDH3	1.5	2.21	0.136114201
241	YDR170W-A	1.5	2.21	0.136114201
242	YMR046C	1.5	2.21	0.136114201
243	YBL005W-A	1.5	2.21	0.136114201
244	SGT2	1.5	1.38	0.136114201
245	HGH1	1.5	2.21	0.191557533
246	SEH1	1.5	2.21	0.191557533
247	PDI1	1.5	0.82	0.191557533
248	RPB9	1.5	2.21	0.27515598
249	IMD4	1.5	1	0.27515598
250	KAR2	1.5	0.22	0.27515598
251	SPT15	1.5	2.21	0.36372297
252	RPA135	1.5	2.21	0.36372297
253	SAC6	1.5	1.38	0.36372297
254	EGD2	1.5	1.38	0.36372297
255	RNR4	1.5	1.03	0.36372297
256	ADE5,7	1.5	1.38	0.428238421
257	LCD1	1.5	2.04	0.469151546
258	YOL103W-A	1.5	0.34	0.496508113
259	YDR261C-C	1.5	0.33	0.496508113
260	YHR214C-C	1.5	0.33	0.496508113
261	YLR256W-A	1.5	0.33	0.496508113
262	YAR010C;YPR137C-A	1.5	0.33	0.496508113
263	YAR010C;YPR137C-A	1.5	0.33	0.496508113
264	YOR142W-A;YPR158W-A	1.5	0.33	0.496508113
265	YOR142W-A;YPR158W-A	1.5	0.33	0.496508113
266	YDR316W-A;YER159C-A;YGR161C-C;YMR051C	1.5	0.33	0.496508113
267	YDR316W-A;YER159C-A;YGR161C-C;YMR051C	1.5	0.33	0.496508113
268	YDR316W-A;YER159C-A;YGR161C-C;YMR051C	1.5	0.33	0.496508113
269	YDR316W-A;YER159C-A;YGR161C-C;YMR051C	1.5	0.33	0.496508113
270	YDR316W-A;YER159C-A;YGR161C-C;YMR051C	1.5	0.33	0.496508113
271	YDR365W-A;YER137C-A;YLR157C-A;YPL257W-A	1.5	0.33	0.496508113
272	YDR365W-A;YER137C-A;YLR157C-A;YPL257W-A	1.5	0.33	0.496508113
273	YDR365W-A;YER137C-A;YLR157C-A;YPL257W-A	1.5	0.33	0.496508113
274	YDR365W-A;YER137C-A;YLR157C-A;YPL257W-A	1.5	0.33	0.496508113
275	YJR026W;YLR227W-A;YML040W	1.5	0.33	0.496508113
276	YJR026W;YLR227W-A;YML040W	1.5	0.33	0.496508113
277	YJR026W;YLR227W-A;YML040W	1.5	0.33	0.496508113
278	YJR028W	1.5	0.33	0.496508113
279	YDR098C-A	1.5	0.33	0.496508113
280	YML045W-A	1.5	0.33	0.496508113
281	YGR027W-A	1.5	0.33	0.496508113
282	YBR012W-A	1.5	0.33	0.496508113
283	YDR210C-C	1.5	0.33	0.496508113
284	YNL054W-A	1.5	0.33	0.496508113
285	YGR038C-A	1.5	0.33	0.496508113
286	YPR158C-C	1.5	0.33	0.496508113
287	MCM5	1.49	2.34	0.326628162
288	ISW1	1.46	2.29	0.186729501
289	RPL36A	1.46	0.38	0.330064179
290	SBP1	1.45	2.13	0.136114201
291	PRE8	1.45	2.13	0.136114201
292	RTT106	1.45	2.13	0.136114201
293	RPC10	1.45	2.13	0.136114201
294	SEC28	1.45	2.13	0.136114201
295	MAM33	1.45	2.13	0.136114201
296	YPL225W	1.45	2.13	0.136114201
297	BAT2	1.45	0.6	0.136114201
298	TSA2	1.45	0.59	0.136114201
299	GND2	1.45	0.43	0.136114201
300	SEC18	1.45	2.13	0.198904039
301	CDC12	1.45	2.13	0.198904039
302	VPS21	1.45	2.13	0.198904039
303	YPT52	1.45	2.13	0.198904039
304	ALD4	1.45	2.13	0.198904039
305	VPS71	1.45	2.13	0.198904039
306	PAN1	1.45	2.13	0.293187242
307	VMA8	1.45	2.13	0.293187242
308	SRP54	1.45	1.33	0.293187242
309	SEC26	1.45	2.13	0.345766372
310	KAP95	1.45	2.13	0.387969465
311	YDR210W-B	1.45	2.13	0.387997851
312	URA7	1.45	2.13	0.387997851
313	YDR261W-B	1.45	2.13	0.387997851
314	MDN1	1.45	2.13	0.387997851
315	PYC1	1.45	2.13	0.480521536
316	PYC2	1.45	2.13	0.480521536
317	VMA4	1.45	0.54	0.480521536
318	GCN1	1.44	0.96	0.332361209
319	RPL30	1.41	0.63	0.160114647
320	TIF1;TIF2	1.41	0.54	0.468787822
321	ILV2	1.4	1.6	0.277214285
322	RHR2	1.4	0.32	0.447983979
323	SAH1	1.37	1.44	0.038608005
324	CCT2	1.36	2.05	0.044632866
325	CPR1	1.36	0.19	0.498843144
326	MCM4	1.34	2.05	0.161457398
327	ZWF1	1.33	1.9	0.136114201
328	NHP6A	1.33	1.9	0.136114201
329	GLN4	1.33	1.9	0.136114201
330	UBA1	1.33	1.9	0.136114201
331	HSP150	1.33	1.9	0.136114201
332	SRP68	1.33	1.9	0.136114201
333	YNL134C	1.33	1.9	0.136114201
334	RLI1	1.33	1.9	0.136114201
335	RRB1	1.33	1.9	0.136114201
336	ADE13	1.33	1.9	0.136114201
337	YLL056C	1.33	1.9	0.136114201
338	NCB2	1.33	1.9	0.136114201
339		1.33	1.9	0.136114201
340		1.33	1.9	0.136114201
341	ADE3	1.33	1.63	0.136114201
342	YDR341C	1.33	1.63	0.136114201
343	PDB1	1.33	0.86	0.136114201
344	NTF2	1.33	0.29	0.136114201
345	PRT1	1.33	2.09	0.221056724
346	HIS1	1.33	1.9	0.231082052
347	RPB8	1.33	1.9	0.231082052
348	ARP2	1.33	1.9	0.231082052
349	IKI3	1.33	1.9	0.231082052
350	RPA190	1.33	1.63	0.231082052
351	THR4	1.33	0.55	0.231082052
352	FAA1	1.33	0.62	0.293520008
353	SPT5	1.33	0.47	0.31694442
354	DBP1	1.33	1.9	0.334362739
355	RFA1	1.33	1.9	0.362694456
356	ALD5	1.33	1.9	0.36372297
357	LSG1	1.33	1.9	0.36372297
358	GLT1	1.33	1.9	0.36372297
359	IMD2	1.33	1.18	0.36372297
360	IMD1	1.33	1.18	0.36372297
361	IMD3	1.33	0.86	0.36372297
362	SES1	1.33	0.79	0.36372297
363	RPS21B	1.33	0.75	0.36372297
364	TKL1	1.33	0.47	0.36372297
365	NUG1	1.33	0.15	0.36372297
366	NOP1	1.33	0.03	0.36372297
367	COF1	1.33	0.53	0.384443369
368	RPS27A	1.33	0.75	0.415134076
369	RPS27B	1.33	0.75	0.415134076
370	BMH1	1.33	0.15	0.460487839
371	VPS72	1.33	1.9	0.469761118
372	GFA1	1.33	1.63	0.469761118
373	BMH2	1.33	0.17	0.469761118
374	RPS15	1.33	0.09	0.469761118
375	RPN5	1.33	2.09	0.483539917
376	RPL15A	1.31	0.69	0.337466207
377	TCP1	1.28	1.91	0.323923712
378	RPL6A	1.27	0.22	0.352216223
379	SAM1	1.27	1.32	0.386851024
380	RPL15B	1.26	0.75	0.298495415
381	RPL33B	1.25	1.06	0.287332961
382	RPL33A	1.25	0.74	0.287332961
383	ARO1	1.25	1.03	0.335362976
384	CDC48	1.22	0.94	0.388039084
385	RPN8	1.22	1.41	0.49985067
386	GPD2	1.2	1.12	0.491498721
387	TDH1	1.19	0.14	0.195103299
388	RPL19A;RPL19B	1.19	0.31	0.379343139
389	RPL19A;RPL19B	1.19	0.31	0.379343139
390	VMA1	1.19	0.75	0.432217133
391	HTB1	1.19	0.27	0.451471746
392	HTB2	1.19	0.27	0.451471746
393	YBR085C-A	1.17	1.52	0.136114201
394	TRP2	1.17	1.52	0.136114201
395	IDP1	1.17	1.52	0.136114201
396	PHO3	1.17	1.52	0.136114201
397	PWP2	1.17	1.52	0.136114201
398	ADE1	1.17	1.52	0.136114201
399	PMI40	1.17	1.52	0.136114201
400	MVD1	1.17	1.52	0.136114201
401	GCD7	1.17	1.52	0.136114201
402	RPB7	1.17	1.52	0.136114201
403	PTC3	1.17	1.52	0.136114201
404	SHM1	1.17	1.52	0.136114201
405	SEA4	1.17	1.52	0.136114201
406	YPT31	1.17	1.52	0.136114201
407	SRP72	1.17	1.52	0.136114201
408	ADE6	1.17	1.52	0.136114201
409	LYS9	1.17	1.52	0.136114201
410	PTC2	1.17	1.52	0.136114201
411	YER156C	1.17	1.52	0.136114201
412	BUR6	1.17	1.52	0.136114201
413	YJL160C	1.17	1.52	0.136114201
414	CIS3	1.17	1.52	0.136114201
415	GEA1	1.17	1.52	0.136114201
416	ENP2	1.17	1.52	0.136114201
417	YPT32	1.17	1.52	0.136114201
418	YGL117W	1.17	1.52	0.136114201
419	ZPR1	1.17	1.52	0.136114201
420	PRO2	1.17	1.52	0.136114201
421	SEN1	1.17	1.52	0.136114201
422	PIR1	1.17	1.52	0.136114201
423	PIR3	1.17	1.52	0.136114201
424	NAB6	1.17	1.52	0.136114201
425	ARG7	1.17	1.52	0.136114201
426	YMR226C	1.17	1.52	0.136114201
427	NOP12	1.17	1.52	0.136114201
428	ABP140	1.17	1.52	0.136114201
429	WTM1	1.17	1.52	0.136114201
430	YGR169C-A	1.17	1.52	0.136114201
431		1.17	1.52	0.136114201
432		1.17	1.52	0.136114201
433	ANB1	1.17	1.3	0.136114201
434	RBS1	1.17	0.95	0.136114201
435	HMF1	1.17	0.54	0.136114201
436	YRA1	1.17	0.28	0.300732528
437	RNR2	1.17	1.52	0.310566072
438	RRP12	1.17	1.52	0.324712898
439	SER3	1.17	1.52	0.346635505
440	ACS2	1.17	1.52	0.346635505
441	ATP1	1.17	1.52	0.36372297
442	FUM1	1.17	1.52	0.36372297
443	LPD1	1.17	1.52	0.36372297
444	ACO1	1.17	1.52	0.36372297
445	SEC14	1.17	1.52	0.36372297
446	ARO2	1.17	1.52	0.36372297
447	SWC3	1.17	1.52	0.36372297
448	HSM3	1.17	1.52	0.36372297
449	BZZ1	1.17	1.52	0.36372297
450	LSC1	1.17	1.52	0.36372297
451	YAF9	1.17	1.52	0.36372297
452	ARP4	1.17	1.52	0.36372297
453	NSE1	1.17	1.52	0.36372297
454	ERG13	1.17	1.3	0.36372297
455	RPS29A	1.17	0.95	0.36372297
456	GLY1	1.17	0.64	0.36372297
457	RPL34B	1.17	0.31	0.36372297
458	RPL34A	1.17	0.31	0.36372297
459	SNU13	1.17	0.06	0.36372297
460	KRI1	1.17	0.03	0.36372297
461	PRO3	1.17	1.52	0.384443369
462	TIF5	1.17	0.95	0.384443369
463	SIS1	1.17	0.44	0.384443369
464	TRX1	1.17	0.08	0.384443369
465	CAF20	1.17	1.52	0.460487839
466	ZUO1	1.17	1.52	0.460487839
467	SWC5	1.17	1.52	0.460487839
468	PRE5	1.17	1.52	0.460487839
469	HPT1	1.17	1.52	0.460487839
470	VPS1	1.17	0.95	0.460487839
471	YNL010W	1.17	0.95	0.460487839
472	FPR3	1.17	0.14	0.460487839
473	TUB2	1.17	1.27	0.476666368
474	PGK1	1.16	0.18	0.208319649
475	CCT8	1.16	1.61	0.271123475
476	RPS6A;RPS6B	1.15	0.72	0.264335278
477	RPS6A;RPS6B	1.15	0.72	0.264335278
478	RIO2	1.15	1.08	0.312146998
479	PFK26	1.13	1.53	0.336384271
480	PYK2	1.12	0.41	0.288015818
481	CCT7	1.12	1.67	0.420530732
482	RPT5	1.06	1.51	0.428337868
483	RPS14A	1.05	0.99	0.215030502
484	RPS14B	1.05	0.99	0.215030502
485	TEP1	1.05	0.98	0.339770902
486	CDC16	1.05	1.18	0.408174363
487	RPL4A	1.05	0.52	0.419593406
488	RPS1B	1.04	0.65	0.383226487
489	RNH203	1.02	1.17	0.426818913
490	RPL23A;RPL23B	1.01	0.13	0.388908089
491	RPL23A;RPL23B	1.01	0.13	0.388908089
492	RPS23A;RPS23B	1.01	0.11	0.388908089
493	RPS23A;RPS23B	1.01	0.11	0.388908089
494	ENP1	1	1.28	0.34668833
495	RPS28B	1	1	0.3818964
496	RPS28A	1	1	0.3818964
497	SRP1	1	1.38	0.433667201
498	YKT6	0.98	1.01	0.384686357
499	UBA4	0.98	1.29	0.422902032
500	KSP1	0.98	1.03	0.499465004
501	RPN1	0.97	1.39	0.329371898
502	HHF1;HHF2	0.97	1.21	0.346186299
503	PDS5	0.97	1.44	0.375483113
504	RPS7A	0.96	0.29	0.391329554
505	ATG20	0.96	1.34	0.486251931
506	MCM3	0.95	1.32	0.345261531
507	ADH2	0.95	0.15	0.39668537
508	IOC2	0.94	0.87	0.338594885
509	NPR2	0.94	0.87	0.49653873
510	TDH3	0.92	0.09	0.177562539
511	FAS2	0.91	1.11	0.495254465
512	RPS1A	0.9	0.66	0.372701619
513	TDH2	0.89	0.1	0.353710106
514	CCT3	0.89	1.27	0.378983628
515	RPL16A	0.89	0.65	0.424322676
516	COP1	0.86	0.98	0.46500062
517	RPL28	0.86	0.6	0.485933297
518	LTV1	0.86	0.98	0.487217422
519	RPB2	0.85	0.97	0.354671268
520	RPS25B	0.85	0.38	0.459812479
521	RPS25A	0.85	0.38	0.459812479
522	PLP2	0.84	0.75	0.222908644
523	ALA1	0.84	0.75	0.322079735
524	RPL10	0.81	0.61	0.273752447
525	ENO1	0.81	0.13	0.433328302
526	SNX4	0.81	0.61	0.497403617
527	SAM2	0.8	0.67	0.408893471
528	ILV5	0.8	0.47	0.423059057
529	GVP36	0.8	0.84	0.495065041
530	RPS3	0.79	0.68	0.235775054
531	PFK2	0.79	0.79	0.258220731
532	YTA7	0.79	0.92	0.448142464
533	LYS12	0.79	0.47	0.459387366
534	RPL32	0.77	0.18	0.391374546
535	STM1	0.76	0.62	0.413658387
536	RPS18A;RPS18B	0.76	0.67	0.415065448
537	RPS18A;RPS18B	0.76	0.67	0.415065448
538	RPL4B	0.74	0.43	0.281418241
539	SEC27	0.74	0.56	0.412513609
540	SEC7	0.73	0.6	0.175615182
541	TSA1	0.71	0.5	0.471580319
542	RPP1B	0.69	0.64	0.196712779
543	RPS0B	0.69	0.39	0.361950228
544	RPS0A	0.69	0.39	0.40346671
545	RPL8A	0.69	0.75	0.452641531
546	TPI1	0.68	0.75	0.42917305
547	YDJ1	0.68	0.56	0.438528163
548	FBA1	0.68	0.11	0.462783051
549	CCT4	0.67	0.96	0.14351483
550	TAP42	0.67	0.63	0.327748837
551	RPL27A	0.66	0.21	0.357419874
552	RPL27B	0.66	0.21	0.357419874
553	SHM2	0.64	0.23	0.250154995
554	RPL43A;RPL43B	0.64	0.57	0.320491812
555	RPL43A;RPL43B	0.64	0.57	0.320491812
556	PIM1	0.64	0.74	0.343181703
557	RPS11A;RPS11B	0.64	0.48	0.345645507
558	RPS11A;RPS11B	0.64	0.48	0.345645507
559	THR1	0.63	0.63	0.356808088
560	PRE1	0.63	0.63	0.386676533
561	NOG1	0.62	0.43	0.145944019
562	KRS1	0.62	0.46	0.259684786
563	RPL8B	0.62	0.63	0.417580361
564	CCT5	0.6	0.87	0.088521678
565	IOC3	0.6	0.46	0.368694618
566	ENO2	0.59	0.07	0.290404188
567	RPT1	0.58	0.53	0.096005172
568	HTZ1	0.58	0.13	0.247493346
569	RPL20A;RPL20B	0.58	0.2	0.340751894
570	RPL20A;RPL20B	0.58	0.2	0.340751894
571	RPS13	0.58	0.14	0.378831301
572	RPL3	0.57	0.52	0.207725514
573	RPN6	0.56	0.64	0.133416581
574	SEM1	0.56	0.42	0.34871594
575	RPS5	0.55	0.36	0.268915913
576	SSB2	0.55	0.44	0.323056394
577	CTR9	0.55	0.8	0.340371675
578	RPL7A	0.54	0.22	0.099528051
579	CDC73	0.54	0.77	0.161419051
580	RPL7B	0.54	0.22	0.235864615
581	THI20	0.53	0.43	0.37928272
582	RPL14B	0.52	0.19	0.097603815
583	RPS9A	0.52	0.33	0.212858245
584	RPS9B	0.52	0.33	0.212858245
585	SSB1	0.52	0.43	0.299510646
586	RPL38	0.52	0.14	0.331051264
587	RPS24A;RPS24B	0.5	0.27	0.355861867
588	RPS24A;RPS24B	0.5	0.27	0.355861867
589	ACT1	0.48	0.38	0.237852179
590	LEO1	0.47	0.67	0.142779608
591	RPL17B	0.47	0.52	0.320099178
592	RPL17A	0.47	0.48	0.320099178
593	RPL9A	0.46	0.19	0.316660725
594	RPL14A	0.45	0.15	0.087445281
595	THI21	0.44	0.47	0.225048348
596	RTF1	0.44	0.63	0.228880345
597	SSA1	0.43	0.43	0.118880693
598	RPL9B	0.42	0.15	0.312073309
599	PFK1	0.41	0.5	0.063756901
600	TSR1	0.4	0.27	0.089386222
601	RPL31A	0.39	0.08	0.083071701
602	RPL31B	0.39	0.11	0.177189657
603	RPL24A	0.39	0.14	0.282465007
604	RPN11	0.38	0.42	0.171663483
605	SSA2	0.37	0.35	0.146112591
606	LSB3	0.37	0.24	0.267303627
607	RPT6	0.36	0.43	0.200721614
608	RPS10B	0.36	0.16	0.222625386
609	RPS10A	0.36	0.16	0.222625386
610	RPS22B	0.36	0.22	0.264072607
611	RPS22A	0.36	0.21	0.264072607
612	SSA3	0.35	0.33	0.062515314
613	SSA4	0.35	0.31	0.080841158
614	RPL26B	0.35	0.19	0.109175574
615	RPL24B	0.35	0.09	0.25199786
616	HIS4	0.34	0.2	0.119296
617	RPL35A;RPL35B	0.33	0.33	0.157578331
618	RPL35A;RPL35B	0.33	0.33	0.157578331
619	LEU1	0.33	0.47	0.170336849
620	RPS4A;RPS4B	0.33	0.16	0.209435713
621	RPS4A;RPS4B	0.33	0.16	0.209435713
622	RPL26A	0.32	0.17	0.129809515
623	RPL1A;RPL1B	0.31	0.21	0.217072192
624	RPL1A;RPL1B	0.31	0.21	0.217072192
625	RPL5	0.28	0.14	0.178281798
626	PAF1	0.26	0.33	0.112053879
627	TEF1;TEF2	0.26	0.08	0.178472298
628	FOL2	0.25	0.16	0.062879941
629	HYP2	0.23	0.11	0.155331536
630	HTA1	0.13	0.1	0.146998907
631	HTA2	0.13	0.1	0.146998907
632	RPL2A;RPL2B	0.13	0.12	0.226434334
633	RPL2A;RPL2B	0.13	0.12	0.226434334
634	HHT1;HHT2	0.12	0.05	0.202817324
