# Supplementary material for: Rvb1/Rvb2 proteins couple transcription and translation during glucose starvation
Source: eLife. 2022 Sep 15;11:e76965. doi: 10.7554/eLife.76965 (PMC9531950; doi:10.7554/eLife.76965)
Supplement: Figure 1—source data 1. — Rvb1/Rvb2 are identified as potential co-transcriptional-loaded protein factors on alternative glucose metabolism genes. (B) Fold change and p-values for each data point in Figure 1B. (C) Fold change and p-values for each data point with p-value<0.05 in GLC3 vs. HSP comparison. [file elife-76965-fig1-data1.zip › source_data_Fig1C.csv]

	Protein factors	FC GLC3 over HSP	FC GLC3 over CRAPome	P-value
1	STE20	4.03	12.75	0.004288783
2	RVB1	6.32	20.71	0.020706378
3	RPP2A	4.77	1.46	0.041949013
4	RPS12	4.65	0.61	0.047362822
5	TEF4	3.65	0.68	0.025483279
6	RPN3	3.32	6.45	0.017754054
7	HSP60	3.27	3.56	0.028884717
8	RPL18A;RPL18B	3.15	1.38	0.009545284
9	RPL18A;RPL18B	3.15	1.38	0.009545284
10	TAL1	2.95	0.77	0.04350484
11	PSA1	2.86	0.45	0.047647697
12	DED81	2.74	2.62	0.016579063
13	AAT2	2.58	7.08	0.003424739
14	YHB1	2.41	3.92	0.00955577
15	PAB1	2.37	1.2	0.015418379
16	CDC19	2.36	0.33	0.037965507
17	TRR1	2.12	5.31	0.007521225
18	ILV3	2.12	3.31	0.007521225
19	ECM33	2.12	5.31	0.026964706
20	NPL3	2.12	5.31	0.026964706
21	PGI1	2.12	0.22	0.026964706
22	AHP1	2.12	0.22	0.026964706
23	RPC19	1.95	4.72	0.003694496
24	APT1	1.95	4.72	0.003694496
25	BAT1	1.95	1.32	0.003694496
26	BBC1	1.95	4.72	0.030013721
27	PIL1	1.79	2.52	0.001593878
28	RNH202	1.63	2.51	0.04755936
29	PRE2	1.62	3.23	0.03140435
30	PUP2	1.62	3.23	0.03140435
31	IDH2	1.62	2.02	0.03140435
32	ERG10	1.62	2.02	0.03140435
33	SAH1	1.37	1.44	0.038608005
34	CCT2	1.36	2.05	0.044632866
