# Supplementary material for: Rvb1/Rvb2 proteins couple transcription and translation during glucose starvation
Source: eLife. 2022 Sep 15;11:e76965. doi: 10.7554/eLife.76965 (PMC9531950; doi:10.7554/eLife.76965)
Supplement: Figure 1—figure supplement 1—source data 1. [file elife-76965-fig1-figsupp1-data1.zip › source_data_Figsup1.csv]

Bio_rep	Normalized enrichment	Reporter
1	4.42	HSP30prutr-CFP
2	4.26	HSP30prutr-CFP
3	4.235	HSP30prutr-CFP
