# Supplementary material for: Rvb1/Rvb2 proteins couple transcription and translation during glucose starvation
Source: eLife. 2022 Sep 15;11:e76965. doi: 10.7554/eLife.76965 (PMC9531950; doi:10.7554/eLife.76965)
Supplement: Figure 2—source data 2. — MACS algorithm was applied from the Chromatin ImmunoPrecipitation sequencing (ChIP-seq) results of Rvb1/Rvb2 in 10 min glucose starvation. Genes are shown under systematic names. FC: fold change of Rvb’s peak versus Pgk1’s peak; FDR: false discovery rate. [file elife-76965-fig2-data2.zip]

Archive with 1 entries (1 files):
- Figure_2figure_supplement_3.tif
