# Supplementary material for: Rvb1/Rvb2 proteins couple transcription and translation during glucose starvation
Source: eLife. 2022 Sep 15;11:e76965. doi: 10.7554/eLife.76965 (PMC9531950; doi:10.7554/eLife.76965)
Supplement: Figure 2—figure supplement 1—source data 1. — MAX algorithm of identified peaks for Rvb1 Chromatin ImmunoPrecipitation (ChIP) enrichment. Rvb2 source data. MAX algorithm of identified peaks for Rvb2 ChIP enrichment. [file elife-76965-fig2-figsupp1-data1.zip]

Archive with 2 entries (2 files):
- source_data_Fig2sup3_Rvb1.xls
- source_data_Fig2sup3_Rvb2.xls
