# Supplementary material for: Rvb1/Rvb2 proteins couple transcription and translation during glucose starvation
Source: eLife. 2022 Sep 15;11:e76965. doi: 10.7554/eLife.76965 (PMC9531950; doi:10.7554/eLife.76965)
Supplement: Figure 3—source data 1. — Rvb1/Rvb2 are co-transcriptionally loaded on the alternative glucose metabolism mRNAs. (A) Three replicates of Rvb1/Rvb2 normalized enrichment on each mRNA. (C) Data of mRNA enrichment from Rvb1/Rvb2 pulldown of specified reporter mRNAs. [file elife-76965-fig3-data1.zip › source_data_Fig3A.csv]

	Condition	Gene	Strain	rep1	rep2	rep3	Normalized enrichment on RNA	STD
1	15min -G	GLC3	Rvb1-TAP IP	10.70327288	7.597766136	3.712715121	7.337918044	3.502515554
2	15min -G	GLC3	Rvb2-TAP IP	7.639878232	5.986662795	7.27064853	6.965729852	0.867762565
3	15min -G	GPH1	Rvb1-TAP IP	4.950253981	3.746615402	3.647105152	4.114658178	0.725355659
4	15min -G	GPH1	Rvb2-TAP IP	3.229537267	3.008308753	3.950005507	3.395950509	0.492410621
5	15min -G	GSY1	Rvb1-TAP IP	8.747996501	8.224870041	7.665086587	8.212651043	0.541558352
6	15min -G	GSY1	Rvb2-TAP IP	7.467008636	7.764799105	10.93177014	8.721192628	1.920197776
7	15min -G	HSP104	Rvb1-TAP IP	1.502936334	1.612002695	1.476318999	1.530419343	0.07189578
8	15min -G	HSP104	Rvb2-TAP IP	1.814508217	1.047412056	1.072138763	1.311353012	0.435920546
9	15min -G	HSP12	Rvb1-TAP IP	0.578357985	0.437733763	0.658114346	0.558068698	0.111582444
10	15min -G	HSP12	Rvb2-TAP IP	0.376103722	0.133088251	0.606059414	0.371750462	0.23651563
11	15min -G	HSP26	Rvb1-TAP IP	0.70145353	0.627401927	0.376586302	0.568480587	0.170260014
12	15min -G	HSP26	Rvb2-TAP IP	0.475468676	0.635542751	0.580210498	0.563740642	0.081298029
13	15min -G	HSP30	Rvb1-TAP IP	0.475940838	0.305253534	0.412696914	0.397963762	0.086292168
14	15min -G	HSP30	Rvb2-TAP IP	0.415865665	0.714376018	0.492724856	0.540988846	0.154997314
15	15min -G	HXK1	Rvb1-TAP IP	4.34842105	4.015522962	2.586704784	3.650216265	0.935947535
16	15min -G	HXK1	Rvb2-TAP IP	2.641298412	3.871265964	3.126658099	3.213074159	0.619520658
