# Supplementary material for: Rvb1/Rvb2 proteins couple transcription and translation during glucose starvation
Source: eLife. 2022 Sep 15;11:e76965. doi: 10.7554/eLife.76965 (PMC9531950; doi:10.7554/eLife.76965)
Supplement: Figure 3—source data 1. — Rvb1/Rvb2 are co-transcriptionally loaded on the alternative glucose metabolism mRNAs. (A) Three replicates of Rvb1/Rvb2 normalized enrichment on each mRNA. (C) Data of mRNA enrichment from Rvb1/Rvb2 pulldown of specified reporter mRNAs. [file elife-76965-fig3-data1.zip › source_data_Fig3C.csv]

	Reporter	Target	Gene	rep1	rep2	Normalized enrichment on RNA	STD
1	HSP26pr-HSP26utr-CFP	Rvb1-TAP IP	CFP	0.325606176	0.57365019	0.449628183	0.175393604
2	HSP26pr-HSP26utr-CFP	Rvb2-TAP IP	CFP	0.648156888	0.617962239	0.633059563	0.021350841
3	GLC3pr-HSP26utr-CFP	Rvb1-TAP IP	CFP	7.110741449	10.31697842	8.713859935	2.267151904
4	GLC3pr-HSP26utr-CFP	Rvb2-TAP IP	CFP	4.086793619	5.282596824	4.684695222	0.845560555
