# Supplementary material for: Rvb1/Rvb2 proteins couple transcription and translation during glucose starvation
Source: eLife. 2022 Sep 15;11:e76965. doi: 10.7554/eLife.76965 (PMC9531950; doi:10.7554/eLife.76965)
Supplement: Figure 3—figure supplement 1—source data 1. [file elife-76965-fig3-figsupp1-data1.zip › source_data_Fig3sup1.csv]

	Condition	Gene	Strain	rep1	rep2	Normalized enrichment	STD
1	log-phase	GLC3	Rvb1_over_ZY10	1.049716684	1.319507911	1.184612297	0.190771206
2	log-phase	GLC3	Rvb2_over_ZY10	1.765405993	1.892115293	1.828760643	0.089597006
3	log-phase	GPH1	Rvb1_over_ZY10	0.550952558	0.115023456	0.332988007	0.308248424
4	log-phase	GPH1	Rvb2_over_ZY10	0.602903914	1.028113827	0.81550887	0.300668813
5	log-phase	GSY1	Rvb1_over_ZY10	1.035264924	2.02791896	1.531591942	0.7019124
6	log-phase	GSY1	Rvb2_over_ZY10	1.635804117	2.514026749	2.074915433	0.620997178
7	log-phase	HSP104	Rvb1_over_ZY10	0.763129604	1.283425898	1.023277751	0.367905037
8	log-phase	HSP104	Rvb2_over_ZY10	0.952637998	1.624504793	1.288571395	0.475081567
9	log-phase	HSP12	Rvb1_over_ZY10	0.965936329	1.802500925	1.384218627	0.591540499
10	log-phase	HSP12	Rvb2_over_ZY10	0.473028823	0.768437591	0.620733207	0.208885543
11	log-phase	HSP26	Rvb1_over_ZY10	0.210224104	0.368567304	0.289395704	0.111965551
12	log-phase	HSP26	Rvb2_over_ZY10	0.197510328	0.323088208	0.260299268	0.08879697
13	log-phase	HSP30	Rvb1_over_ZY10	0.972654947	0.297301779	0.634978363	0.477546805
14	log-phase	HSP30	Rvb2_over_ZY10	1.526259209	0.768437591	1.1473484	0.535860805
15	log-phase	HXK1	Rvb1_over_ZY10	0.586417475	1.931872658	1.259145066	0.951380484
16	log-phase	HXK1	Rvb2_over_ZY10	1.337927555	1.356604327	1.347265941	0.013206473
