# Supplementary material for: Rvb1/Rvb2 proteins couple transcription and translation during glucose starvation
Source: eLife. 2022 Sep 15;11:e76965. doi: 10.7554/eLife.76965 (PMC9531950; doi:10.7554/eLife.76965)
Supplement: Figure 4—source data 1. — Engineered Rvb1/Rvb2 tethering to mRNAs directs cytoplasmic granular localization and repressed translation. (B) Protein and mRNA data points from Rvb and GFP tethering to HSP30-nLuc reporter mRNA. (D) Quantification of foci formation in control and Rvb-tethered mRNAs. (E) Data points of mRNA fold induction upon glucose starvation of control and tethered mRNAs. (F) Time course data of mRNA decay for control and tethered mRNAs. [file elife-76965-fig4-data1.zip › source_data_Fig4D.csv]

condition	measure	group	bio_rep	percentage %
PP7 ctrl	Cells with foci	control	1	3
PP7 ctrl	Cells with non-P-body foci	control	1	50
PP7+Rvb1-PCP	Cells with foci	expr	1	26.36
PP7+Rvb1-PCP	Cells with non-P-body foci	expr	1	86.21
PP7+Rvb2-PCP	Cells with foci	expr	1	40.83
PP7+Rvb2-PCP	Cells with non-P-body foci	expr	1	93.88
PP7 ctrl	Cells with foci	control	2	4.55
PP7 ctrl	Cells with non-P-body foci	control	2	60
PP7+Rvb1-PCP	Cells with foci	expr	2	28.18
PP7+Rvb1-PCP	Cells with non-P-body foci	expr	2	80.65
PP7+Rvb2-PCP	Cells with foci	expr	2	36.67
PP7+Rvb2-PCP	Cells with non-P-body foci	expr	2	88.64
