# Supplementary material for: Rvb1/Rvb2 proteins couple transcription and translation during glucose starvation
Source: eLife. 2022 Sep 15;11:e76965. doi: 10.7554/eLife.76965 (PMC9531950; doi:10.7554/eLife.76965)
Supplement: Figure 4—source data 1. — Engineered Rvb1/Rvb2 tethering to mRNAs directs cytoplasmic granular localization and repressed translation. (B) Protein and mRNA data points from Rvb and GFP tethering to HSP30-nLuc reporter mRNA. (D) Quantification of foci formation in control and Rvb-tethered mRNAs. (E) Data points of mRNA fold induction upon glucose starvation of control and tethered mRNAs. (F) Time course data of mRNA decay for control and tethered mRNAs. [file elife-76965-fig4-data1.zip › source_data_Fig4F.csv]

	Strain	Feature	Reporter	Reps	Condition	Normalized mRNA level	Normalized mRNA level (log2)
1	ZY266	PP7 ctrl	HSP30prutr-nLucPest	X1	0	1	0
2	ZY266	PP7 ctrl	HSP30prutr-nLucPest	X2	0	1	0
3	ZY266	PP7 ctrl	HSP30prutr-nLucPest	X3	0	1	0
4	ZY266	PP7 ctrl	HSP30prutr-nLucPest	X4	0	1	0
5	ZY315	PP7 + Rvb2-PCP	HSP30prutr-nLucPest	X1	0	1	0
6	ZY315	PP7 + Rvb2-PCP	HSP30prutr-nLucPest	X2	0	1	0
7	ZY315	PP7 + Rvb2-PCP	HSP30prutr-nLucPest	X3	0	1	0
8	ZY315	PP7 + Rvb2-PCP	HSP30prutr-nLucPest	X4	0	1	0
9	ZY266	PP7 ctrl	HSP30prutr-nLucPest	X1	5	1.098849507	0.135993816
10	ZY266	PP7 ctrl	HSP30prutr-nLucPest	X2	5	0.796084682	-0.329006192
11	ZY266	PP7 ctrl	HSP30prutr-nLucPest	X3	5	0.667108722	-0.584006191
12	ZY266	PP7 ctrl	HSP30prutr-nLucPest	X4	5	0.844397266	-0.244006187
13	ZY315	PP7 + Rvb2-PCP	HSP30prutr-nLucPest	X1	5	0.790585727	-0.339006186
14	ZY315	PP7 + Rvb2-PCP	HSP30prutr-nLucPest	X2	5	0.862139848	-0.214006187
15	ZY315	PP7 + Rvb2-PCP	HSP30prutr-nLucPest	X3	5	0.920821749	-0.119006185
16	ZY315	PP7 + Rvb2-PCP	HSP30prutr-nLucPest	X4	5	0.993776833	-0.009006184
17	ZY266	PP7 ctrl	HSP30prutr-nLucPest	X1	15	1.134128039	0.181583525
18	ZY266	PP7 ctrl	HSP30prutr-nLucPest	X2	15	0.902240233	-0.148416475
19	ZY266	PP7 ctrl	HSP30prutr-nLucPest	X3	15	0.583006361	-0.77841647
20	ZY266	PP7 ctrl	HSP30prutr-nLucPest	X4	15	0.758690576	-0.398416478
21	ZY315	PP7 + Rvb2-PCP	HSP30prutr-nLucPest	X1	15	0.725266709	-0.463416467
22	ZY315	PP7 + Rvb2-PCP	HSP30prutr-nLucPest	X2	15	0.868491437	-0.20341647
23	ZY315	PP7 + Rvb2-PCP	HSP30prutr-nLucPest	X3	15	0.490247959	-1.028416471
24	ZY315	PP7 + Rvb2-PCP	HSP30prutr-nLucPest	X4	15	0.676697766	-0.563416469
25	ZY266	PP7 ctrl	HSP30prutr-nLucPest	X1	30	0.603335054	-0.728968688
26	ZY266	PP7 ctrl	HSP30prutr-nLucPest	X2	30	0.44628317	-1.163968694
27	ZY266	PP7 ctrl	HSP30prutr-nLucPest	X3	30	0.355034545	-1.493968688
28	ZY266	PP7 ctrl	HSP30prutr-nLucPest	X4	30	0.376580789	-1.408968693
29	ZY315	PP7 + Rvb2-PCP	HSP30prutr-nLucPest	X1	30	0.454084065	-1.138968686
30	ZY315	PP7 + Rvb2-PCP	HSP30prutr-nLucPest	X2	30	0.43558655	-1.198968688
31	ZY315	PP7 + Rvb2-PCP	HSP30prutr-nLucPest	X3	30	0.272821891	-1.873968685
32	ZY315	PP7 + Rvb2-PCP	HSP30prutr-nLucPest	X4	30	0.316665436	-1.658968688
