# Supplementary material for: Rvb1/Rvb2 proteins couple transcription and translation during glucose starvation
Source: eLife. 2022 Sep 15;11:e76965. doi: 10.7554/eLife.76965 (PMC9531950; doi:10.7554/eLife.76965)
Supplement: Figure 4—figure supplement 1—source data 1. — Engineered Rvb1/Rvb2 tethering to HSP30 promoter-driven reporter mRNA directs cytoplasmic granular localization and repressed translation. (A) Protein quantification of control and Rvb1 and Rvb2 tethered mRNAs to HSP30-nLuc reporter. [file elife-76965-fig4-figsupp1-data1.zip]

Archive with 1 entries (1 files):
- source_data_Fig4sup1A.csv
