# Supplementary material for: Rvb1/Rvb2 proteins couple transcription and translation during glucose starvation
Source: eLife. 2022 Sep 15;11:e76965. doi: 10.7554/eLife.76965 (PMC9531950; doi:10.7554/eLife.76965)
Supplement: Figure 4—figure supplement 1—source data 1. — Engineered Rvb1/Rvb2 tethering to HSP30 promoter-driven reporter mRNA directs cytoplasmic granular localization and repressed translation. (A) Protein quantification of control and Rvb1 and Rvb2 tethered mRNAs to HSP30-nLuc reporter. [file elife-76965-fig4-figsupp1-data1.zip › source_data_Fig4sup1A.csv]

	Strain	Reporter	Feature	Condition	rep1	rep2	Normalized protein level	STD
1	ZY193	HSP30prutr-nLucPest	ctrl	25min-G	14632.14286	15646.42857	15139.28571	717.2083066
2	ZY193	HSP30prutr-nLucPest	ctrl	Log-phase	487.254902	387.6811594	437.4680307	70.40926858
3	ZY266	HSP30prutr-nLucPest	PP7 ctrl	25min-G	18098.61111	18026.0747	18062.34291	51.29098783
4	ZY266	HSP30prutr-nLucPest	PP7 ctrl	Log-phase	250.9803922	212.8787879	231.92959	26.94190276
5	ZY314	HSP30prutr-nLucPest	PP7+Rvb1-PCP	25min-G	11430.15873	11175.69444	11302.92659	179.933422
6	ZY314	HSP30prutr-nLucPest	PP7+Rvb1-PCP	Log-phase	259.0163934	289.5833333	274.2998634	21.61409048
7	ZY315	HSP30prutr-nLucPest	PP7+Rvb2-PCP	25min-G	10353.57143	7640.298507	8996.934968	1918.573682
8	ZY315	HSP30prutr-nLucPest	PP7+Rvb2-PCP	Log-phase	131.9148936	126.5306122	129.2227529	3.80726187
9	ZY446	HSP30prutr-nLucPest	Rvb1-PCP ctrl	25min-G	13986.2069	14825	14405.60345	593.1162915
10	ZY446	HSP30prutr-nLucPest	Rvb1-PCP ctrl	Log-phase	167.5	144.1666667	155.8333333	16.49915823
11	ZY449	HSP30prutr-nLucPest	Rvb2-PCP ctrl	25min-G	15912.76596	16058.13953	15985.45275	102.7946424
12	ZY449	HSP30prutr-nLucPest	Rvb2-PCP ctrl	Log-phase	156.3829787	138.2978723	147.3404255	12.78810136
