# Supplementary material for: Rvb1/Rvb2 proteins couple transcription and translation during glucose starvation
Source: eLife. 2022 Sep 15;11:e76965. doi: 10.7554/eLife.76965 (PMC9531950; doi:10.7554/eLife.76965)
Supplement: Figure 4—figure supplement 2—source data 1. — Engineered Rvb1/Rvb2 tethering to HSP26 promoter-driven reporter mRNA directs cytoplasmic granular localization and repressed translation. (A) Protein quantification of control and Rvb1 and Rvb2 tethered mRNAs to HSP26-nLuc reporter. (B) mRNA quantification of control and Rvb1 and Rvb2 tethered mRNAs to HSP26-nLuc reporter. (C) Translatability of control and Rvb1 and Rvb2 tethered mRNAs to HSP26-nLuc reporter. (E) Quantification of foci formation of control and Rvb1 and Rvb2 tethered mRNAs to HSP26-nLuc reporter. [file elife-76965-fig4-figsupp2-data1.zip]

Archive with 4 entries (4 files):
- source_data_Fig4sup2A.csv
- source_data_Fig4sup2B.csv
- source_data_Fig4sup2C.csv
- source_data_Fig4Sup2E.csv
