# Supplementary material for: Rvb1/Rvb2 proteins couple transcription and translation during glucose starvation
Source: eLife. 2022 Sep 15;11:e76965. doi: 10.7554/eLife.76965 (PMC9531950; doi:10.7554/eLife.76965)
Supplement: Figure 4—figure supplement 2—source data 1. — Engineered Rvb1/Rvb2 tethering to HSP26 promoter-driven reporter mRNA directs cytoplasmic granular localization and repressed translation. (A) Protein quantification of control and Rvb1 and Rvb2 tethered mRNAs to HSP26-nLuc reporter. (B) mRNA quantification of control and Rvb1 and Rvb2 tethered mRNAs to HSP26-nLuc reporter. (C) Translatability of control and Rvb1 and Rvb2 tethered mRNAs to HSP26-nLuc reporter. (E) Quantification of foci formation of control and Rvb1 and Rvb2 tethered mRNAs to HSP26-nLuc reporter. [file elife-76965-fig4-figsupp2-data1.zip › source_data_Fig4sup2A.csv]

	Strain	Reporter	Feature	Condition	rep1	rep2	Normalized protein level	STD
1	ZY488	HSP26prutr-nLucPest	ctrl	25min-G	6977.027027	7663.187748	7320.107388	485.1888989
2	ZY488	HSP26prutr-nLucPest	ctrl	Log-phase	333.3333333	369.1666667	351.25	25.33799299
3	ZY490	HSP26prutr-nLucPest	PP7 ctrl	25min-G	7047.222222	7093.902439	7070.562331	33.00789785
4	ZY490	HSP26prutr-nLucPest	PP7 ctrl	Log-phase	171.4285714	177	174.2142857	3.939594924
5	ZY492	HSP26prutr-nLucPest	Rvb1-PCP ctrl	25min-G	7527.272727	7014.583333	7270.92803	362.5261471
6	ZY492	HSP26prutr-nLucPest	Rvb1-PCP ctrl	Log-phase	317.5	188.75	253.125	91.03999808
7	ZY494	HSP26prutr-nLucPest	PP7+Rvb1-PCP	25min-G	3353.488372	4224.615385	3789.051878	615.9798178
8	ZY494	HSP26prutr-nLucPest	PP7+Rvb1-PCP	Log-phase	175.5102041	196	185.755102	14.48847364
9	ZY496	HSP26prutr-nLucPest	Rvb2-PCP ctrl	25min-G	9873.4375	9490.350877	9681.894189	270.8831488
10	ZY496	HSP26prutr-nLucPest	Rvb2-PCP ctrl	Log-phase	214.4736842	190.3846154	202.4291498	17.03354392
11	ZY498	HSP26prutr-nLucPest	PP7+Rvb2-PCP	25min-G	3766.981132	3269.444444	3518.212788	351.8115657
12	ZY498	HSP26prutr-nLucPest	PP7+Rvb2-PCP	Log-phase	220.5882353	125	172.7941176	67.59108938
