# Supplementary material for: Rvb1/Rvb2 proteins couple transcription and translation during glucose starvation
Source: eLife. 2022 Sep 15;11:e76965. doi: 10.7554/eLife.76965 (PMC9531950; doi:10.7554/eLife.76965)
Supplement: Figure 4—figure supplement 2—source data 1. — Engineered Rvb1/Rvb2 tethering to HSP26 promoter-driven reporter mRNA directs cytoplasmic granular localization and repressed translation. (A) Protein quantification of control and Rvb1 and Rvb2 tethered mRNAs to HSP26-nLuc reporter. (B) mRNA quantification of control and Rvb1 and Rvb2 tethered mRNAs to HSP26-nLuc reporter. (C) Translatability of control and Rvb1 and Rvb2 tethered mRNAs to HSP26-nLuc reporter. (E) Quantification of foci formation of control and Rvb1 and Rvb2 tethered mRNAs to HSP26-nLuc reporter. [file elife-76965-fig4-figsupp2-data1.zip › source_data_Fig4sup2B.csv]

	Strain	Condition	Feature	Reporter	rep1	rep2	Normalized mRNA level	STD
1	ZY490	glucose starvation	PP7 ctrl	HSP26prutr-nLucPest	0.011398596	0.024348893	0.017873745	0.009157243
2	ZY490	log phase	PP7 ctrl	HSP26prutr-nLucPest	0.001390674	0.001102504	0.001246589	0.000203767
3	ZY494	glucose starvation	PP7+Rvb1-PCP	HSP26prutr-nLucPest	0.014731008	0.036651092	0.02569105	0.01549984
4	ZY494	log phase	PP7+Rvb1-PCP	HSP26prutr-nLucPest	0.000862015	0.001480192	0.001171103	0.000437117
5	ZY498	glucose starvation	PP7+Rvb2-PCP	HSP26prutr-nLucPest	0.076415017	0.106949378	0.091682198	0.021591054
6	ZY498	log phase	PP7+Rvb2-PCP	HSP26prutr-nLucPest	0.002282768	0.00236327	0.002323019	5.69E-05
