# Supplementary material for: Rvb1/Rvb2 proteins couple transcription and translation during glucose starvation
Source: eLife. 2022 Sep 15;11:e76965. doi: 10.7554/eLife.76965 (PMC9531950; doi:10.7554/eLife.76965)
Supplement: Figure 4—figure supplement 2—source data 1. — Engineered Rvb1/Rvb2 tethering to HSP26 promoter-driven reporter mRNA directs cytoplasmic granular localization and repressed translation. (A) Protein quantification of control and Rvb1 and Rvb2 tethered mRNAs to HSP26-nLuc reporter. (B) mRNA quantification of control and Rvb1 and Rvb2 tethered mRNAs to HSP26-nLuc reporter. (C) Translatability of control and Rvb1 and Rvb2 tethered mRNAs to HSP26-nLuc reporter. (E) Quantification of foci formation of control and Rvb1 and Rvb2 tethered mRNAs to HSP26-nLuc reporter. [file elife-76965-fig4-figsupp2-data1.zip › source_data_Fig4sup2C.csv]

	Strain	Reporter	Feature	Condition	rep1	rep2	mRNA translatability	STD
1	ZY490	HSP26prutr-nLucPest	PP7 ctrl	glucose starvation	618253.5069	291343.9394	454798.7231	231159.972
2	ZY490	HSP26prutr-nLucPest	PP7 ctrl	log phase	123270.1331	160543.5913	141906.8622	26356.31506
3	ZY494	HSP26prutr-nLucPest	PP7+Rvb1-PCP	glucose starvation	227648.2565	115265.7434	171456.9999	79466.43707
4	ZY494	HSP26prutr-nLucPest	PP7+Rvb1-PCP	log phase	203604.6663	132415.2579	168009.9621	50338.51344
5	ZY498	HSP26prutr-nLucPest	PP7+Rvb2-PCP	glucose starvation	49296.34596	30570.01826	39933.18211	13241.51331
6	ZY498	HSP26prutr-nLucPest	PP7+Rvb2-PCP	log phase	96631.90878	52892.82036	74762.36457	30928.20603
