# Supplementary material for: Rvb1/Rvb2 proteins couple transcription and translation during glucose starvation
Source: eLife. 2022 Sep 15;11:e76965. doi: 10.7554/eLife.76965 (PMC9531950; doi:10.7554/eLife.76965)
Supplement: Figure 4—figure supplement 2—source data 1. — Engineered Rvb1/Rvb2 tethering to HSP26 promoter-driven reporter mRNA directs cytoplasmic granular localization and repressed translation. (A) Protein quantification of control and Rvb1 and Rvb2 tethered mRNAs to HSP26-nLuc reporter. (B) mRNA quantification of control and Rvb1 and Rvb2 tethered mRNAs to HSP26-nLuc reporter. (C) Translatability of control and Rvb1 and Rvb2 tethered mRNAs to HSP26-nLuc reporter. (E) Quantification of foci formation of control and Rvb1 and Rvb2 tethered mRNAs to HSP26-nLuc reporter. [file elife-76965-fig4-figsupp2-data1.zip › source_data_Fig4Sup2E.csv]

condition	measure	group	bio_rep	percentage
PP7 ctrl	Cells with foci	control	1	0.03
PP7 ctrl	Cells with non-P-body foci	control	1	0.50
PP7+Rvb1-PCP	Cells with foci	expr	1	0.26
PP7+Rvb1-PCP	Cells with non-P-body foci	expr	1	0.86
PP7+Rvb2-PCP	Cells with foci	expr	1	0.41
PP7+Rvb2-PCP	Cells with non-P-body foci	expr	1	0.94
PP7 ctrl	Cells with foci	control	2	0.05
PP7 ctrl	Cells with non-P-body foci	control	2	0.60
PP7+Rvb1-PCP	Cells with foci	expr	2	0.28
PP7+Rvb1-PCP	Cells with non-P-body foci	expr	2	0.81
PP7+Rvb2-PCP	Cells with foci	expr	2	0.37
PP7+Rvb2-PCP	Cells with non-P-body foci	expr	2	0.89
