# Supplementary material for: Rvb1/Rvb2 proteins couple transcription and translation during glucose starvation
Source: eLife. 2022 Sep 15;11:e76965. doi: 10.7554/eLife.76965 (PMC9531950; doi:10.7554/eLife.76965)
Supplement: Figure 4—figure supplement 3—source data 1. — Ribosome occupancy and protein synthesis of endogenous glucose metabolism mRNAs were quickly induced after glucose replenishment. (A) Data points of ribosome occupancy of total genes, class I, and class II mRNAs during glucose starvation and upon glucose readdition. (B) Luciferase quantification during glucose starvation and 10 min after glucose readdition for class I and II mRNAs. [file elife-76965-fig4-figsupp3-data1.zip › source_data_Fig4Sup3A.csv]

	Genes	Condition	Ribosome Occupancy FC (log2)
1	Total genes	15 min -G	0.030329812
2	Class I genes	15 min -G	0.143469546
3	Class II genes	15 min -G	-2.671044605
4	Total genes	15 min -G -> 1 min +G	0.046509554
5	Class I genes	15 min -G -> 1 min +G	0.225789089
6	Class II genes	15 min -G -> 1 min +G	-0.950790167
7	Total genes	15 min -G -> 5 min +G	-0.046525723
8	Class I genes	15 min -G -> 5 min +G	0.289593733
9	Class II genes	15 min -G -> 5 min +G	0.609432094
