# Supplementary material for: Rvb1/Rvb2 proteins couple transcription and translation during glucose starvation
Source: eLife. 2022 Sep 15;11:e76965. doi: 10.7554/eLife.76965 (PMC9531950; doi:10.7554/eLife.76965)
Supplement: Figure 4—figure supplement 3—source data 1. — Ribosome occupancy and protein synthesis of endogenous glucose metabolism mRNAs were quickly induced after glucose replenishment. (A) Data points of ribosome occupancy of total genes, class I, and class II mRNAs during glucose starvation and upon glucose readdition. (B) Luciferase quantification during glucose starvation and 10 min after glucose readdition for class I and II mRNAs. [file elife-76965-fig4-figsupp3-data1.zip › source_data_Fig4Sup3C.csv]

nLuc		Rep 1	Rep 2	Rep 3	Rep 1Fold change (log2)	Rep 2	Rep 3	Ave	SEM
HXK1	-G	12	6	3	4.2	5.1	6.6	5.3	0.7
	-G+G	214	211	289
GSY1	-G	285	32	95	3.2	5.3	4.8	4.4	0.6
	-G+G	2623	1265	2589
HSP26	-G	5086	3923	433	0.5	1	1.7	1.1	0.4
	-G+G	7112	7803	1439
HSP30	-G	5855	5829	1318	1.5	1.4	2.7	1.9	0.4
	-G+G	16785	15676	8619
