# Supplementary material for: Rvb1/Rvb2 proteins couple transcription and translation during glucose starvation
Source: eLife. 2022 Sep 15;11:e76965. doi: 10.7554/eLife.76965 (PMC9531950; doi:10.7554/eLife.76965)
Supplement: Figure 4—figure supplement 4—source data 1. — Engineered Rvb1/Rvb2 binding to mRNAs increases the transcription of corresponding genes. (C) mRNA half-lives for PP7 ctrl and Rvb2 tethered HSP30-nLuc reporter mRNAs. [file elife-76965-fig4-figsupp4-data1.zip]

Archive with 2 entries (2 files):
- source_data_Fig4Sup4C.csv
- Chen_eLife_MDAR_checklist.docx
