# Supplementary material for: Rvb1/Rvb2 proteins couple transcription and translation during glucose starvation
Source: eLife. 2022 Sep 15;11:e76965. doi: 10.7554/eLife.76965 (PMC9531950; doi:10.7554/eLife.76965)
Supplement: Figure 4—figure supplement 4—source data 1. — Engineered Rvb1/Rvb2 binding to mRNAs increases the transcription of corresponding genes. (C) mRNA half-lives for PP7 ctrl and Rvb2 tethered HSP30-nLuc reporter mRNAs. [file elife-76965-fig4-figsupp4-data1.zip › source_data_Fig4Sup4C.csv]

	rep1	rep2	rep3	rep4	Feature	halflife	STD
1	48.4	29.28571429	18.88888889	23.42222222	PP7 ctrl	29.99920635	12.98453121
2	29.82857143	28.13157895	16.13636364	20.17241379	PP7+Rvb2-PCP	23.56723195	6.500775077
