# Supplementary material for: Rvb1/Rvb2 proteins couple transcription and translation during glucose starvation
Source: eLife. 2022 Sep 15;11:e76965. doi: 10.7554/eLife.76965 (PMC9531950; doi:10.7554/eLife.76965)
Supplement: Figure 5—source data 1. — Knockdown of RVB2 drives enhances protein production of Rvb target genes during glucose starvation. (B) Fold change data points of RVB2 mRNA level with RVB1 and RVB2 gRNAs. (C) Luciferase measurements upon RVB2 depletion in glucose and glucose starvation conditions. (D) mRNA measurements upon RVB2 depletion in glucose and glucose starvation conditions. [file elife-76965-fig5-data1.zip › source_data_Fig5B.csv]

gRNA	qPCR primer	Rep 1 ddCT +Atc/ -Atc normalized to Act1	Rep 2	Rep 3	Rep 4	Rep 5
RVB1	RVB2	-0.23928833	0.217752457
RVB2	RVB2	-5.105	-3.962329865	-4.468915939	-4.124349594	-3.962
