# Supplementary material for: Rvb1/Rvb2 proteins couple transcription and translation during glucose starvation
Source: eLife. 2022 Sep 15;11:e76965. doi: 10.7554/eLife.76965 (PMC9531950; doi:10.7554/eLife.76965)
Supplement: Figure 5—source data 1. — Knockdown of RVB2 drives enhances protein production of Rvb target genes during glucose starvation. (B) Fold change data points of RVB2 mRNA level with RVB1 and RVB2 gRNAs. (C) Luciferase measurements upon RVB2 depletion in glucose and glucose starvation conditions. (D) mRNA measurements upon RVB2 depletion in glucose and glucose starvation conditions. [file elife-76965-fig5-data1.zip › source_data_Fig5C.csv]

Protein expression	Glucose	Glu Starvation	Glucose	Glu Starvation	Glucose	Glu Starvation	Glucose	Glu Starvation		Rep1 (-G/G log2	Rep 2 (-G/G log2	Rep 3(-G/G log2	Rep4 (-G/G log2	Average	SEM	ttest
Gsy1 +ATC	209	558	389	1756	167	618	205	237		1.4	2.2	1.9	0.2	1.4	0.43	0.003
Gsy1 -ATC	506	347	850	550	475	359	343	329		-0.5	-0.6	-0.4	-0.1	-0.4	0.13
Hxk1 +ATC	60	212	93	148	51	106	57	169		1.8	0.7	1.1	1.6	1.3	0.26	0.026
Hxk1 -ATC	60	44	94	112	50	78	71	131		-0.5	0.3	0.6	0.9	0.3	0.29
HSP30 +ATC			675	12614	171	1114	112	3852			4.2	2.7	5.1	4.0	0.70	0.190
HSP30 -ATC			250	18361	89	1044	69	2891			6.2	3.5	5.4	5.0	0.78
